# Supplementary material for: Development and Application of a Composite Water-Retaining Agent for Ecological Restoration in Arid Mining Areas
Source: Polymers (Basel). 2025 Aug 22;17(17):2268. doi: 10.3390/polym17172268 (PMC12431388; doi:10.3390/polym17172268)
Supplement: Supplementary file 1 [file polymers-17-02268-s001.zip]

Archive with 1 entries (1 files):
- polymers-3805331-supplementary.pdf
